# Supplementary material for: Unusual Mass Mortality of Atlantic Puffins (Fratercula arctica) in the Canary Islands Associated with Adverse Weather Events
Source: Animals (Basel). 2025 Apr 30;15(9):1281. doi: 10.3390/ani15091281 (PMC12070898; doi:10.3390/ani15091281)
Supplement: Supplementary file 1 [file animals-15-01281-s001.zip]

Archive with 1 entries (1 files):
- animals-3568624-supplementary.xlsx
