# Supplementary material for: Unusual Mass Mortality of Atlantic Puffins (Fratercula arctica) in the Canary Islands Associated with Adverse Weather Events
Source: Animals (Basel). 2025 Apr 30;15(9):1281. doi: 10.3390/ani15091281 (PMC12070898; doi:10.3390/ani15091281)
Supplement: Supplementary file 1 [file animals-15-01281-s001.zip › animals-3568624-supplementary.xlsx]

## Sheet: stranding 
Nº FS	Date of stranding	utm_x	utm_y	ISLAND	Body mass	Sex
FS0004/23	03/01/2023	640776	3221727	Lanzarote	208,4	Female
FS0017/23	16/01/2023	461069	3100750	Gran Canaria	253	female
FS0021/23	18/01/2023	455417	3104930	Gran Canaria	221,5	female
FS0022/23	18/01/2023	459593	3108393	Gran Canaria	321	male					La Graciosa	20	4
FS0023/23	18/01/2023	461065	3100743	Gran Canaria	302,3	female					Lanzarote	68	1
FS0024/23	18/01/2023	461011	3100774	Gran Canaria	208,9	female					Fuerteventura	18	6
FS0025/23	18/01/2023	649340	3233883	Lanzarote	284,8	female					Gran Canaria	45	2		151
FS0026/23	18/01/2023	640776	3221730	Lanzarote	ND	ND					Tenerife	17	7		72	0.32287
FS0027/23	18/01/2023	632942	3221605	Lanzarote	261,5	male					La Gomera	15	8
FS0028/23	18/01/2023	632942	3221605	Lanzarote	273,7	ND					La Palma	19	5
FS0029/23	18/01/2023	632942	3221605	Lanzarote	225	ND					El Hierro	21	3
FS0033/23	18/01/2023	455417	3104930	Gran Canaria	262,3	female					Total	223
FS0036/23	19/01/2023	455417	3104930	Gran Canaria	246	ND
FS0037/23	19/01/2023	459574	3108454	Gran Canaria	234	ND
FS0038/23	19/01/2023	442553	3113490	Gran Canaria	233	ND
FS0045/23	20/01/2023	455417	3104930	Gran Canaria	221,9	female
FS0046/23	20/01/2023	430927	3072395	Gran Canaria	223,6	female
FS0047/23	20/01/2023	459172	3106301	Gran Canaria	246,1	female
FS0048/23	20/01/2023	459330	3105793	Gran Canaria	233,7	female
FS0049/23	20/01/2023	459203	3106206	Gran Canaria	244,8	male
FS0050/23	20/01/2023	461115	3100748	Gran Canaria	ND	female
FS0054/23	25/01/2023	648372	3209586	Lanzarote	ND	ND
FS0055/23	25/01/2023	639805	3221782	Lanzarote	211,1	female
FS0056/23	25/01/2023	648407	3209649	Lanzarote	ND	ND
FS0057/23	25/01/2023	652234	3232251	Lanzarote	219,5	female
FS0058/23	25/01/2023	652665	3232091	Lanzarote	ND	ND
FS0059/23	25/01/2023	652335	3232197	Lanzarote	242,5	female
FS0061/23	25/01/2023	649618	3233816	Lanzarote	249	female
FS0065/23	25/01/2023	458041	3109283	Gran Canaria	269	female
FS0066/23	25/01/2023	460988	3100813	Gran Canaria	270	male
FS0067/23	25/01/2023	461011	3100798	Gran Canaria	248,4	female
FS0068/23	26/01/2023	460181	3101370	Gran Canaria	259	ND
FS0069/23	26/01/2023	460617	3101083	Gran Canaria	214	female
FS0070/23	26/01/2023	460757	3100979	Gran Canaria	ND	ND
FS0071/23	26/01/2023	460786	3100963	Gran Canaria	ND	ND
FS0072/23	26/01/2023	455417	3104930	Gran Canaria	256	male
FS0073/23	26/01/2023	455417	3104930	Gran Canaria	185,9	female
FS0074/23	26/01/2023	455417	3104930	Gran Canaria	250	male
FS0075/23	26/01/2023	455417	3104930	Gran Canaria	238,1	female
FS0076/23	26/01/2023	455417	3104930	Gran Canaria	242	female
FS0077/23	26/01/2023	455417	3104930	Gran Canaria	269,3	male
FS0078/23	26/01/2023	455417	3104930	Gran Canaria	230,6	female
FS0079/23	26/01/2023	455417	3104930	Gran Canaria	216,5	male
FS0080/23	26/01/2023	455417	3104930	Gran Canaria	251	male
FS0081/23	26/01/2023	455417	3104930	Gran Canaria	286,4	male
FS0082/23	26/01/2023	455417	3104930	Gran Canaria	216,5	female
FS0083/23	26/01/2023	455417	3104930	Gran Canaria	236,9	male
FS0084/23	29/01/2023	455417	3104930	Gran Canaria	ND	ND
FS0085/23	30/01/2023	455417	3104930	Gran Canaria	226,3	male
FS0086/23	30/01/2023	455417	3104930	Gran Canaria	268,3	male
FS0087/23	30/01/2023	455417	3104930	Gran Canaria	244,6	male
FS0088/23	30/01/2023	455417	3104930	Gran Canaria	228	female
FS0089/23	30/01/2023	455417	3104930	Gran Canaria	202,6	female
FS0090/23	30/01/2023	455417	3104930	Gran Canaria	243	female
FS0091/23	30/01/2023	455417	3104930	Gran Canaria	227,3	female
FS0093/23	31/01/2023	653213	3231747	Lanzarote	ND	ND
FS0094/23	31/01/2023	653199	3231766	Lanzarote	ND	ND
FS0095/23	31/01/2023	653237	3231740	Lanzarote	ND	ND
FS0096/23	31/01/2023	653236	3231733	Lanzarote	ND	ND
FS0097/23	31/01/2023	653249	3231729	Lanzarote	ND	ND
FS0098/23	31/01/2023	653267	3231707	Lanzarote	ND	ND
FS0099/23	31/01/2023	624978	3217679	Lanzarote	244,6	ND
FS0100/23	31/01/2023	624978	3217679	Lanzarote	ND	ND
FS0101/23	31/01/2023	624951	3217713	Lanzarote	244,3	ND
FS0102/23	31/01/2023	653353	3231523	Lanzarote	ND	ND
FS0103/23	31/01/2023	635490	3201520	Lanzarote	ND	ND
FS0104/23	31/01/2023	653559	3231359	Lanzarote	423	female
FS0105/23	31/01/2023	649627	3233862	Lanzarote	257,5	male
FS0106/23	31/01/2023	649475	3233829	Lanzarote	234	male
FS0107/23	31/01/2023	652219	3232253	Lanzarote	ND	ND
FS0108/23	31/01/2023	652219	3232253	Lanzarote	ND	ND
FS0109/23	31/01/2023	652219	3232253	Lanzarote	ND	ND
FS0110/23	31/01/2023	652219	3232253	Lanzarote	ND	ND
FS0111/23	31/01/2023	652219	3232253	Lanzarote	237	male
FS0112/23	31/01/2023	619999	3215694	Lanzarote	288	male
FS0113/23	31/01/2023	619973	3215671	Lanzarote	262,2	female
FS0114/23	31/01/2023	619962	3215682	Lanzarote	ND	ND
FS0115/23	31/01/2023	619296	3215505	Lanzarote	240,4	female
FS0116/23	31/01/2023	632332	3221763	Lanzarote	230,2	female
FS0117/23	31/01/2023	632325	3221671	Lanzarote	231,1	female
FS0119/23	01/02/2023	632332	3221763	Lanzarote	ND	ND
FS0120/23	01/02/2023	619949	3215682	Lanzarote	255	ND
FS0122/23	01/02/2023	619958	3215705	Lanzarote	254	ND
FS0123/23	01/02/2023	620053	3215666	Lanzarote	ND	ND
FS0124/23	01/02/2023	619284	3215481	Tenerife	240,2	female
FS0125/23	01/02/2023	370683	3150755	Tenerife	257,9	female
FS0126/23	01/02/2023	370683	3150755	Tenerife	231,5	female
FS0127/23	01/02/2023	370683	3150755	Tenerife	261,1	male
FS0128/23	01/02/2023	370683	3150755	Tenerife	ND	ND
FS0129/23	01/02/2023	370683	3150755	Tenerife	ND	ND
FS0130/23	01/02/2023	370683	3150755	Tenerife	ND	ND
FS0131/23	01/02/2023	-	-	Tenerife	ND	ND
FS0132/23	01/02/2023	-	-	Tenerife	ND	ND
FS0133/23	01/02/2023	-	-	Tenerife	ND	ND
FS0134/23	01/02/2023	-	-	Tenerife	ND	ND
FS0135/23	01/02/2023	229982	3175926	Tenerife	ND	ND
FS0136/23	01/02/2023	-	-	Tenerife	ND	ND
FS0137/23	01/02/2023	-	-	Tenerife	ND	ND
FS0141/23	02/02/2023	230017	3175981	La Graciosa	309,7	ND
FS0142/23	02/02/2023	647311	3239842	La Graciosa	317,2	ND
FS0143/23	02/02/2023	647064	3239862	La Graciosa	274,5	male
FS0144/23	02/02/2023	646219	3239806	La Graciosa	270,6	ND
FS0145/23	02/02/2023	646351	3239795	La Graciosa	307,3*	female
FS0146/23	02/02/2023	646345	3239810	La Graciosa	ND	ND
FS0147/23	02/02/2023	646355	3239787	La Graciosa	ND	ND
FS0148/23	02/02/2023	646355	3239787	La Graciosa	343*	male
FS0149/23	02/02/2023	646355	3239787	La Graciosa	ND	ND
FS0150/23	02/02/2023	645042	3240971	La Graciosa	ND	ND
FS0151/23	02/02/2023	646387	3239793	La Graciosa	ND	ND
FS0152/23	02/02/2023	646387	3239793	La Graciosa	ND	ND
FS0153/23	02/02/2023	646387	3239793	La Graciosa	ND	ND
FS0154/23	02/02/2023	646387	3239793	El Hierro	237,2	female
FS0155/23	02/02/2023	783683	3074704	El Hierro	291	female
FS0156/23	02/02/2023	783683	3074704	El Hierro	ND	ND
FS0157/23	02/02/2023	783683	3074704	El Hierro	ND	ND
FS0158/23	02/02/2023	783683	3074704	El Hierro	ND	ND
FS0159/23	02/02/2023	783683	3074704	El Hierro	ND	ND
FS0160/23	02/02/2023	783683	3074704	El Hierro	ND	ND
FS0161/23	02/02/2023	783683	3074704	El Hierro	246,1	male
FS0162/23	02/02/2023	783683	3074704	El Hierro	221,9	female
FS0163/23	02/02/2023	783683	3074704	El Hierro	358,5	female
FS0164/23	02/02/2023	783683	3074704	El Hierro	ND	ND
FS0165/23	02/02/2023	783683	3074704	El Hierro	ND	ND
FS0166/23	02/02/2023	783683	3074704	El Hierro	ND	ND
FS0167/23	02/02/2023	783683	3074704	El Hierro	230,7	female
FS0168/23	02/02/2023	783683	3074704	El Hierro	231	male
FS0169/23	02/02/2023	783683	3074704	El Hierro	ND	ND
FS0170/23	02/02/2023	783683	3074704	El Hierro	ND	ND
FS0171/23	02/02/2023	783683	3074704	El Hierro	ND	ND
FS0172/23	02/02/2023	783683	3074704	El Hierro	231,3	female
FS0173/23	02/02/2023	783683	3074704	El Hierro	249,8	female
FS0174/23	02/02/2023	783683	3074704	El Hierro	ND	ND
FS0175/23	03/02/2023	783683	3074704	Gran Canaria	313,5	male
FS0176/23	03/02/2023	455417	3104930	Gran Canaria	385,4*	female
FS0177/23	07/02/2023	455417	3104930	Gran Canaria	358	ND
FS0180/23	08/02/2023	455417	3104930	La Graciosa	361,3	female
FS0181/23	08/02/2023	646237	3239789	La Graciosa	280,3	female
FS0182/23	08/02/2023	646237	3239789	La Graciosa	213,5	male
FS0183/23	08/02/2023	646803	3236224	La Graciosa	279,3	female
FS0184/23	08/02/2023	646791	3236341	La Graciosa	204	male
FS0185/23	08/02/2023	647739	3239391	La Graciosa	ND	ND
FS0186/23	08/02/2023	646758	3236097	La Graciosa	445,1	female
FS0187/23	08/02/2023	647504	3237812	La Gomera	286	ND
FS0188/23	08/02/2023	279640	3121481	La Gomera	251	female
FS0189/23	08/02/2023	279640	3121481	La Gomera	ND	ND
FS0190/23	08/02/2023	278927	3121747	La Gomera	ND	ND
FS0191/23	08/02/2023	278927	3121747	La Gomera	403*	female
FS0192/23	08/02/2023	278927	3121747	La Gomera	353*	female
FS0194/23	08/02/2023	278927	3121747	La Gomera	ND	ND
FS0195/23	08/02/2023	287298	3118276	La Gomera	ND	ND
FS0196/23	08/02/2023	287298	3118276	La Gomera	ND	male
FS0197/23	08/02/2023	287298	3118276	La Gomera	ND	female
FS0198/23	08/02/2023	287298	3118276	La Gomera	ND	ND
FS0199/23	08/02/2023	287298	3118276	La Gomera	ND	ND
FS0200/23	08/02/2023	287298	3118276	La Gomera	ND	ND
FS0201/23	08/02/2023	270767	3108477	La Gomera	ND	ND
FS0202/23	08/02/2023	285855	3118968	La Gomera	ND	ND
FS0206/23	09/02/2023	285855	3118968	Fuerteventura	ND	ND
FS0208/23	09/02/2023	610878	3179985	Fuerteventura	ND	ND
FS0209/23	09/02/2023	613547	3176056	Fuerteventura	ND	ND
FS0210/23	09/02/2023	613645	3157234	Fuerteventura	ND	ND
FS0211/23	09/02/2023	613517	3176611	Fuerteventura	ND	ND
FS0213/23	09/02/2023	611730	3145218	Fuerteventura	ND	ND
FS0214/23	09/02/2023	613887	3175298	Fuerteventura	ND	ND
FS0216/23	09/02/2023	613887	3175298	Fuerteventura	250,4	male
FS0217/23	09/02/2023	613928	3156985	Fuerteventura	230,4	male
FS0218/23	09/02/2023	596855	3123393	Fuerteventura	296,6*	male
FS0219/23	09/02/2023	613928	3156985	Fuerteventura	259,7	male
FS0220/23	09/02/2023	608333	3181528	Fuerteventura	248*	female
FS0221/23	09/02/2023	607545	3131231	Fuerteventura	239,6	female
FS0222/23	09/02/2023	566991	3103500	Fuerteventura	212,3	female
FS0223/23	09/02/2023	611831	3144862	Fuerteventura	254	female
FS0224/23	09/02/2023	566991	3103500	Fuerteventura	228,6	male
FS0225/23	09/02/2023	608333	3181528	Fuerteventura	216,4	male
FS0226/23	09/02/2023	613518	3176604	Fuerteventura	255,7	female
FS0238/23	16/02/2023	610850	3150684	Lanzarote	200’9	female
FS0239/23	16/02/2023	646833	3236995	Lanzarote	219,7	male
FS0240/23	16/02/2023	645366	3207343	Lanzarote	231	female
FS0241/23	16/02/2023	-	-	Lanzarote	210	female
FS0242/23	16/02/2023	650843	3233431	Lanzarote	316’1	female
FS0243/23	16/02/2023	631276	3221974	Lanzarote	254,6	female
FS0244/23	16/02/2023	640605	3221721	Lanzarote	244	male
FS0245/23	16/02/2023	639812	3221782	Lanzarote	209,2	male
FS0246/23	16/02/2023	652707	3232030	Lanzarote	233	male
FS0247/23	16/02/2023	640923	3221806	Lanzarote	287,8	female
FS0248/23	16/02/2023	632429	3221698	Lanzarote	241’7	female
FS0249/23	16/02/2023	640529	3221693	Lanzarote	243,4	female
FS0250/23	16/02/2023	652668	3232088	Lanzarote	232’9	female
FS0251/23	16/02/2023	633336	3221792	Lanzarote	242,4	female
FS0252/23	16/02/2023	640445	3221675	Lanzarote	247’1	female
FS0253/23	16/02/2023	624628	3217845	Lanzarote	214,7	female
FS0254/23	16/02/2023	632469	3221715	Lanzarote	258’5	male
FS0255/23	16/02/2023	620010	3215664	Lanzarote	260,5	male
FS0256/23	16/02/2023	649463	3233837	Lanzarote	242’9	male
FS0257/23	16/02/2023	639274	3222221	Lanzarote	ND	ND
FS0258/23	16/02/2023	624814	3217758	Lanzarote	269	female
FS0259/23	16/02/2023	635796	3223739	Lanzarote	257,2	male
FS0260/23	16/02/2023	640251	3221639	Lanzarote	ND	ND
FS0261/23	16/02/2023	620108	3215695	Lanzarote	ND	ND
FS0262/23	16/02/2023	638764	3222696	Lanzarote	ND	ND
FS0263/23	16/02/2023	649480	3233836	Lanzarote	ND	ND
FS0272/23	01/03/2023	650039	3221062	La Palma	229,5	female
FS0273/23	01/03/2023	230397	3166083	La Palma	ND	ND
FS0274/23	01/03/2023	231192	3186954	La Palma	ND	ND
FS0275/23	01/03/2023	231192	3186954	La Palma	ND	ND
FS0276/23	01/03/2023	216370	3164012	La Palma	ND	ND
FS0277/23	01/03/2023	217333	3161789	La Palma	260,8*	female
FS0278/23	01/03/2023	-	-	La Palma	ND	ND
FS0279/23	01/03/2023	215420	3165379	La Palma	ND	ND
FS0280/23	01/03/2023	211778	3172964	La Palma	ND	ND
FS0281/23	01/03/2023	211778	3172964	La Palma	ND	ND
FS0282/23	01/03/2023	211778	3172964	La Palma	ND	ND
FS0283/23	01/03/2023	232402	3184477	La Palma	225	male
FS0284/23	01/03/2023	210091	3173818	La Palma	ND	ND
FS0285/23	01/03/2023	230050	3172775	La Palma	ND	ND
FS0286/23	01/03/2023	229817	3175833	La Palma	ND	ND
FS0287/23	01/03/2023	230055	3172789	La Palma	ND	ND
FS0288/23	01/03/2023	230055	3172789	La Palma	ND	ND
FS0289/23	01/03/2023	223832	3154493	La Palma	ND	ND
FS0290/23	01/03/2023	223832	3154493	La Palma	ND	ND
FS0314/23	14/03/2023	366502	3133731	Tenerife	184	ND
FS0315/23	14/03/2023	366375	3134113	Tenerife	233	ND
FS0317/23	14/03/2023	348320	3102388	Tenerife	253,6	ND

## Sheet: biometry
PESO (gr)						BM	BM Log
	Colorimetric category		Body mass	Number of animals		184	2.26482
184			180 - 200	2		185,9	2.26928											Age-category
185,9			200 - 220	18		200.9	2.30298											Mature	Immature	Total
200’9			220 - 240	36		202,6	2.30664									Sex	Male	10	17	27
202,6			240 - 280	55		204	2.30963										Female	19	35	54
204			280 - 300	9		208,3	2.31869										Total	29	52	81
208,3			300 - 320	5		208,4	2.3189
208,4			320 - 340	1		208,9	2.31994
208,9			340 - 360	4		209,2	2.32056
209,2			>360	6		210	2.32222
210						211,1	2.32449
211,1						212,3	2.32695
ND						213,5
212,3						214	2.33041
213,5						214,7	2.33183
214						216,4	2.33526
214,7						216,5	2.33546										Infected	Non-infected	Total
216,4			Total (n)			216,5	2.33546									Males	6	21	27
216,5			136			219,5	2.34143									Females	16	38	54
216,5						219,7	2.34183									Total	22	59	81
219,5						221,5	2.34537
219,7						221,9	2.34616
221,5						221,9	2.34616										Infected	Non-infected	Total
221,9						221,20	2.34479									Immature	16	36	52
221,9						222,8	2.34792									Mature	6	23	29
ND						223,6										Total	22	59	81
ND						225
221,20						225	2.35218									Total	22	59	81
222,8						225,4	2.35295
ND						226
223,6						226,3	2.35468
ND						227,3
225						228	2.35793
225						228,6	2.35908
225,4						229,5	2.36078
226						230,2	2.36211
226,3						230,4	2.36248
227,3						230,6	2.36286
228						230,7	2.36305
228,6						231	2.36361
229,5						231	2.36361
230,2						231,1	2.3638
230,4						231,3	2.36418
230,6						231,5	2.36455
230,7						232.9	2.36717
231						233	2.36736
231						233	2.36736
231,1						233	2.36736
231,3						233,7	2.36866
231,5						234	2.36922
232’9						234	2.36922
ND						236,9
233						237	2.37475
233						237,2	2.37511
233						238,1	2.37676
233,7						239,6	2.37949
234						240,2	2.38057
234						240,4	2.38093
236,9						241.7	2.38328
ND						242
ND						242,4
ND						242,5
ND						242’9
ND						243
ND						243,4
237						244	2.38739
ND						244,3
237,2						244,6	2.38846
ND						244,6
ND						244,8
238,1						246	2.39094
239,6						246,1	2.39111
240,2						246,1	2.39111
ND						247’1
ND						248*
ND						248,4
ND						249
240,4						249,8	2.39759
241’7						250	2.39794
242						250,4	2.39863
ND						251
242,4						251	2.39967
242,5						253	2.40312
242’9						253,6	2.40415
ND						254
243						254	2.40483
243,4						254,6	2.40586
ND						255
244						255,7	2.40773
244,3						256	2.40824
244,6						257,2	2.41027
244,6						257,5	2.41078
ND						257,9
ND						258’5
ND						259
ND						259,7
ND						260,5
ND						260,8*
ND						261,1
ND						261,5
ND						262,2
ND						262,3
244,8						268,3	2.42862
246						269	2.42975
246,1						269	2.42975
246,1						269,3	2.43024
247’1						270	2.43136
ND						270,6
ND						273,7
248						274,5	2.43854
ND						279,3
ND						280,3
ND						284,8
ND						286
ND						286,4
248,4						287,8	2.45909
249						288	2.45939
ND						291
ND						296,6*
ND						302,3
ND						307,3*
ND						309,7
249,8						313,5	2.49624
250						316.1	2.49982
250,4						317,2	2.50133
ND						321
ND						343*
ND						353*
251						358	2.55388
251						358,5	2.55449
ND						361,3
ND						385,4*
ND						403*
253						423	2.62634
253,6						445,1	2.64846
ND						470,5
254
254
254,6
255
255,7
256
257,2
257,5
ND
257,9
258’5
259
ND
ND
259,7
260,5
ND
ND
ND
ND
ND
ND
ND
ND
ND
ND
ND
ND
ND
ND
ND
260.8
261,1
261,5
262,2
262,3
268,3
269
269
269,3
270
270,6
273,7
274,5
279,3
280,3
284,8
286
286,4
287,8
288
291
296.6
302,3
307.3
309,7
313,5
316’1
317,2
321
343
ND
353
358
ND
ND
ND
ND
358,5
ND
ND
ND
ND
361,3
ND
ND
ND
ND
ND
385.4
ND
ND
ND
403
423
445,1
470,5
ND
ND
ND
ND
ND

## Sheet: pathology
Case nº	FS	Body score	Age category	Sex	Trematode	Degeneration	Uretritis	Hyperplasia	Metaplasia	Urate crystals	Urate spheres	Nefritis	Necrosis
1	FS0004/23	1	Immature	Female	-	-	+++	+	++	+	+	+	-
2	FS0017/23	2	Immature	Female	-	-	+++	++	+++	+	+	+++	-
3	FS0021/23	2	Immature	Female	+	+	++	+++	-	+	+	+++	-
4	FS0022/23	2	Immature	Male	-	++	+++	+++	-			+	-
5	FS0026/23	2	Immature	Female	+++	-	+++	++	+++	-	+	+++	-
6	FS0027/23	2	Immature	Male	-	-	++	-	-	-	-	-	-						Age-category
7	FS0033/23	3	Immature	Female	-	+	+++	++	-	++	-	+	-						Mature	Immature	Total
8	FS0036/23	2	Immature	Female	-	-	++	++	++	-	-	-	-				Sex	Male	10	17	27
9	FS0045/23	1	Mature	Female	+	-	+++	++	++	-	-	-	-					Female	19	35	54
10	FS0046/23	1	Immature	Female	+	-	+++	+	+	+	++	++	-					Total	29	52	81
11	FS0047/23	2	Immature	Female	-	+	+++	++	+	+	-	++	-
12	FS0048/23	1	Mature	Female	+	-	+++	++	++	-	+	++	-
13	FS0049/23	2	Immature	Male	-	+	+++	++	++	-	+	+	+
14	FS0055/23	1	Immature	Female	+	-	++	++	+	-	-	-	-
15	FS0057/23	1	Immature	Female	-	-	++	+	-	-	++	+	-
16	FS0059/23	1	Immature	Female	-	-	++	-	-	-	-	+	-
17	FS0061/23	2	Immature	Female	-	-	+	++	+++	-	++	-	++
18	FS0065/23	2	Immature	Female	-	+	+++	+	+	++	++	++
19	FS0066/23	2	Immature	Female	-	-	++	+	+	-	++	+	-										Expected
20	FS0072/23	2	Immature	Male	-	+	+++	++	+	+	-	+	++					Infected	Non-infected	Total			Infected	Non-infected		Chi square			Chi square calculated
21	FS0073/23	1	Immature	Female	-	+	++	+	-	+	++	+	++				Males	6	21	27		Males	7.33333	19.6667		0.242424	0.0903955		0.49923	*
22	FS0074/23	2	Immature	Male	+	-	+++	++	+	+	-	+	-				Females	16	38	54		Females	14.6667	39.3333		0.121212	0.0451977
23	FS0075/23	1	Immature	Female	+	+	+++	+	+	+	++	+	-				Total	22	59	81
24	FS0076/23	2	Immature	Female	-	-	++	+	-	-	+	+	-				Incidence	0.271605	0.728395										Chi table	3.84146
25	FS0077/23	1	Immature	Male	-	+	+++	++	+	++	-	+	-
26	FS0078/23	1	Immature	Female	+	-	++	++	-	-	+	+	-					Infected	Non-infected	Total			Infected	Non-infected		Chi square			Chi square calculated
27	FS0079/23	2	Immature	Male	-	+	+	+++	+++	+	-	-	-				Immature	16	36	52		Immature	14.1235	37.8765		0.249331	0.0929709		0.956084	*
28	FS0080/23	2	Immature	Male	-	-	+++	++	+	-	+	+	-				Mature	6	23	29		Mature	7.87654	21.1235		0.447076	0.166706
29	FS0081/23	2	Immature	Male	+	-	+++	++	++	+	-	+	-				Total	22	59	81									*non significant differences (p 0,05)
30	FS0082/23	1	Immature	Female	-	-	+++	++	+	+	+	+	-				Incidence	0.271605	0.728395
31	FS0083/23	1	Immature	Male	+	-	+++	++	++	++	-	+	-																Chi table	3.84146
32	FS0085/23	2	Immature	Male	-	-	+++	+++	++	+	++	++	-
33	FS0086/23	2	Mature	Male	-	-	+++	+	+	-	++	+	-
34	FS0087/23	1	Mature	Male	-	-	+++	+++	++	++	++	+	-
35	FS0088/23	1	Immature	Female	+	-	+++	++	+	-	-	+	-
36	FS0089/23	1	Immature	Female	-	-	+++	+	+	-	++	-	-
37	FS0090/23	2	Mature	Female	-	-	+++	++	+	++	++	+	-
38	FS0091/23	1	Mature	Female	-	-	+++	++	+	-	++	+	-
39	FS105/23	1	Mature	Male	-	-	+++	++	+	++	++	-	-
40	FS106/23	2	Immature	Male	+	-	+++	++	+	-	+	+	-
41	FS114/23	2	Immature	Female	-	-	+++	++	+	-	++	-	-
42	FS112/23	2	Mature	Male	-	-	+++	++	+	+	-	-	-
43	FS113/23	ND	Mature	Female	-	-	+++	++	+	-	++	+	-
44	FS0115/23	1	Immature	Female	+	-	+++	+	++	-	++	-	-
45	FS0116/23	1	Immature	Female	+	+	+++	++	+	-	-	-	+
46	FS0117/23	1	Immature	Female	-	-	+++	+	+	++	++	+	-
47	FS0124/23	1	Immature	Female	+	-	+++	++	+	-	+	++	-
48	FS0125/23	2	Mature	Female	+	+	+++	++	+	-	++	+	-
49	FS0126/23	1	Immature	Female	-	-	+++	+	+	-	++	-	-
50	FS127/23	2	Immature	Male	-	-	++	++	+	-	-	-	-
51	FS0154/23	2	Mature	Female	-	+	+++	+	+	-	++	-	-
52	FS0155/23	2	Mature	Female	++	-	++	+	+	-	-	-	-
53	FS0161/23	2	Mature	Male	+	-	++	++	+	-	+	+	-
54	FS0162/23	1	Mature	Female	-	+	++	+	+	-	+	+	-
55	FS0163/23	1	Mature	Female	-	+	++	+	+	-	++	-	-
56	FS0167/23	1	Immature	Female	-	-	+	+	+	++	-	-	-
57	FS0172/23	1	Immature	Female	+	+	+++	++	+	-	++	++	-
58	FS0173/23	2	Mature	Female	-	-	++	++	+	+	++	++	++
59	FS0175/23	1	Immature	Female	-	-	+++	+++	+	-	+	+	-
60	FS0181/23	2	Mature	Female	-	+	+++	++	+	-	+	+	-
61	FS0188/23	2	Mature	Female	-	-	+++	++	+	-	+	-	-
62	FS0192/23	2	Mature	Female	-	-	++	+	+	-	+	-	-
63	FS0196/23	1	Immature	Female	-	+	+++	++	+	-	++	-	-
64	FS0197/23	2	Mature	Female	+	+	+++	++	+	-	+	-	-
65	FS0216/23	1	Mature	Male	-	+	+++	++	+	-	++	-	-
66	FS0217/23	1	Mature	Male	-	+	+++	++	+	++	-	-	-
67	FS0219/23	1	Mature	Male	-	+	++	++	+	-	-	-	-
68	FS0224/23	1	Mature	Male	-	+	+++	++	+	-	++	-	-
69	FS0225/23	1	Mature	Male	-	-	+++	++	+	-	++	-	-
70	FS0226/23	1	Mature	Female	-	-	++	+	+	-	+	-	-
71	FS0238/23	1	Immature	Female	-	-	++	+	+	-	+	++	-
72	FS0239/23	2	Immature	Male	-	-	++	+	+	-	-	-	-
73	FS0240/23	1	Immature	Female	-	+	+++	++	+	-	++	+	-
74	FS0241/23	2	Immature	Female	-	-	++	++	+	-	-	+	-
75	FS0242/23	3	Mature	Female	-	-	++	+	+	-	-	+	-
76	FS0243/23	2	Mature	Female	-	+	++	+	+	-	+	-	-
77	FS0244/23	1	Immature	Male	-	-	+++	++	+	-	+	+	-
78	FS0245/23	2	Immature	Male	-	+	+++	++	+	-	++	-	-
79	FS0246/23	1	Immature	Male	++	-	+++	++	+	-	++	-	+
80	FS0247/23	2	Mature	Female	-	-	+++	++	+	-	++	-	-
81	FS0248/23	1	Immature	Female	-	+	+++	++	+	-	+	++	-
